# Supplementary material for: Hepatocyte Hypoxia Inducible Factor-1 Mediates the Development of Liver Fibrosis in a Mouse Model of Nonalcoholic Fatty Liver Disease
Source: PLoS One. 2016 Dec 28;11(12):e0168572. doi: 10.1371/journal.pone.0168572 (PMC5193414; doi:10.1371/journal.pone.0168572)
Supplement: S1 File — (XLSX) [file pone.0168572.s002.xlsx]

## Sheet: 1b
	HIF1 WT 16%	HIF1 WT 1%	HIF1 KO 16%	HIF1 KO 1%
Sample 1	1.10983	3.31951	0.683181	0.554915
Sample 2	0.901463	5.43889	1.75293	0.683181
Sample 3	0.683181	6.27815	0.450731	0.901463
Sample 4	0.841095	3.36438	0.517754	0.749831
Sample 5	1.46443	1.56954
Sample 6		9.5563
Average	1	4.92113	0.851148	0.722348

## Sheet: 1c
	Percent total field pixel density
	HIF1 WT 16%	HIF1 WT 1%	HIF1 KO 16%	HIF1 KO 1%
Trial 1	4	21	12	3
2013-08-02	7	19	16	8
	8	18	5	6
	10	22	3	3
	8	17	4	9
	6	26	2	12
	6	20	8	4
	4	21	11	6
	10	22	9	1
	12	23	1	0
Trial 2	1	25	1	6
2014-01-22	6	19	4	12
	5	11	7	1
	0	16	12	11
	7	5	3	6
	3	16	9	4
	5	26	1	7
	3	20	0	4
	5	17	2	2
	3	26	5	11
	8	31	9	9
	2	29	2	3
	2	52	2	8
	3	18	7	2
	5	43	11	1
	11	20	2	7
Trial 3	5	10	3	8
2014-01-24	4	9	1	9
	8	12	7	12
	6	10	2	13
	4	11	2	10
	3	13	11	9
	3	14	4	5
	9	15	8	13
	5	9	6	8
	4	9	4	12
Average	5.41667	19.3056	5.44444	6.80556

## Sheet: 2a
	HIF1 WT	HIF1 KO
Sample 1	1.1867	0.170395
Sample 2	0.681578	0.135242
Sample 3	1.92779	0.123303
Sample 4	0.858735	0.115046
Sample 5	0.963897	0.102494
Sample 6	0.650799	0.109851
Sample 7	0.730498	0.132153
Average	1	0.126926

## Sheet: 2b
Body weights
	2013-02-01	2013-02-08	2013-02-15	2013-02-22	2013-03-01	2013-03-08	2013-03-15	2013-03-22	2013-03-29	2013-04-05	2013-04-12	2013-04-19	2013-04-25	2013-05-03	2013-05-10	2013-05-17	2013-05-24	2013-05-31	2013-06-07	2013-06-14	2013-06-21	2013-06-28	2013-07-05	2013-07-12	2013-07-19	2013-07-26
HIF1 WT 1	22.1	25.9	28.1	30.7	31.9	33.3	34	30.1	34.9	39	38.6	40.9	42.9	43.2	44.3	45.8	45.9	46.3	46	43.1	46.2	45.8	46.2	46.4	46.2	47.6
HIF1 WT 2	20.5	22.9	24.8	26.6	27.8	29.6	30.7	27.4	31.5	34.6	34.9	35.2	37.6	37.4	38.8	39.6	40.1	40.5	40	37.9	40.8	40.4	40.5	40.3	39.7	41.3
HIF1 WT 3	20.9	24.1	25.6	28.9	30	32.3	33.6	29.8	33.9	37.7	38.6	40	41.8	42.6	42.8	44.2	43.3	44	43.7	41.7	42	42.1	44.4	45.1	44.2	46.2
HIF1 WT 4	20.4	24.5	26.8	30.2	31.7	33.9	35.2	30.9	36.2	40.5	42.2	43.3	45.4	46	47.3	48	46.9	47.1	46.8	45	45.6	45.1	46.8	45.5	45.8	45.1
HIF1 WT 5	23.6	27.4	29.8	32.3	35.7	37.7	38.6	40.6	42.4	43.7	42.9	42.3	44.1	44.9	45.2	46.1	45.9	46	46.3	46.2	47	47.6	47.8	47.4	46.8	49.2
HIF1 WT 6	21.4	24.8	26.6	28.2	30.6	31.7	32.5	34.2	36.1	43.2	36.8	37.7	38.2	38.9	40.2	41.9	43.3	43	42.8	42.4	42.3	42.6	42.3	41.9	41.2	44.1
HIF1 WT 7	24.5	29	31.3	33.7	36.9	39.2	40	41	43.2	37.1	43.3	43.6	45.5	46.1	47	48.6	48	48.3	48.5	48.2	48.7	48.9	49.7	50.1	49.5	53.3
Average	21.9143	25.5143	27.5714	30.0857	32.0857	33.9571	34.9429	33.4286	36.8857	39.4	39.6143	40.4286	42.2143	42.7286	43.6571	44.8857	44.7714	45.0286	44.8714	43.5	44.6571	44.6429	45.3857	45.2429	44.7714	46.6857
HIF1 KO 1	18.8	22.1	23	24.5	26.1	27.1	28.9	30.3	31.7	28.4	34.8	35.9	36.4	37.3	38.5	39.1	39.8	40.8	41	40.6	41.3	40.2	41	40.9	41.2	44.7
HIF1 KO 2	18.1	21.2	22.8	23.6	24.7	25	26.1	26.2	26.9	31.3	29.3	30.6	30.7	33	32.7	32.6	33.6	35	35.4	36.4	37	36.8	36.9	37.1	37	39.8
HIF1 KO 3	19.5	22.4	24.2	26.1	27.2	27.5	29	29.3	30.6	33.9	32.6	33.7	34	35	35.5	35.5	37.4	38.1	38.4	38.5	38.1	38.6	39.4	38.8	39.3	42.4
HIF1 KO 4	20.1	23.7	26.7	28.9	29.9	31.3	33.1	34.1	35	36.5	37.4	38.8	39.2	41	42.1	42.5	43.4	44.7	45	45.6	45.8	46.1	46	46	46.9	50.8
HIF1 KO 5	20.3	23.7	25.6	26.8	28.3	29.3	31	32.3	33.3	33.3	35.7	36.9	37.8	39.2	40.5	41.9	43.8	46.1	46	45.5	45.3	45	45	44.8	44.7	48.1
HIF1 KO 6	20.2	23.2	24.6	25.5	27.5	28.7	29.8	29.8	30.5	32	31.2	32.1	33.5	32.1	33.8	33.5	34.2	33.9	34.5	34.3	36	36.5	36.9	41.9	37.2	38.8
HIF1 KO 7	19.9	24.3	26.8	28	29.9	31.1	32.6	33	34.2	35.5	35.1	35.3	38	37.9	40.3	40.1	39.8	39.5	40.6	41.9	42	42.3	42.5	42.4	40.7	43.3
HIF1 KO 8	20.1	25.5	28.6	29.1	31.3	31.5	33.3	32.7	33.9	31.2	35.8	36.5	38.4	38.7	40.7	40.3	40.5	40.3	41	43.4	44.5	44.4	44.4	44.6	45	48.7
HIF1 KO 9	19.3	22.2	23.9	24.5	26.1	26.9	28.5	28.9	29.3	35.7	30.6	32.1	33.3	34.2	36.5	36.5	36.7	37	38.6	39.4	40.8	40.5	40.8	38.1	40.8	44
HIF1 KO 10	19.6	24.6	28.3	30.5	33.6	35.1	38	38.4	38.8	39.7	38.9	39.6	41.4	41.1	42.6	42.8	42.5	41.2	42.5	43	42.9	42.8	42.7	43.1	42.7	45.3
Average	19.59	23.29	25.45	26.75	28.46	29.35	31.03	31.5	32.42	33.75	34.14	35.15	36.27	36.95	38.32	38.48	39.17	39.66	40.3	40.86	41.37	41.32	41.56	41.77	41.55	44.59
Food intake
Sample week	HIF1 WT	HIF1 KO
1	3.16607	3.22375
2	3.25952	2.76633
2.5	3.5725	2.9755
3	1.85952	2.25333
4	3.00821	2.632
4.5	2.84095	2.66433
5	2.75357	2.49075
6	2.8219	2.68033
6.5	2.87857	2.42875
7	2.73048	2.42567
8	2.72786	2.60125
8.5	2.59381	2.505
9	2.65714	2.298
10	1.78	2.52
10.5	2.81679	2.34325
11	3.00952	2.41267
12	3.00357	2.52
12.5	3.40952	2.9
13	3.03929	2.46675
14	2.38143	2.29267
14.5	3.3619	2.75367
15	2.275	2.31425
16	3.03107	2.56975
16.5	2.97357	2.8445
17	2.48571	2.203
18	3.02905	2.832
18.5	2.89286	2.601
19	2.6	2.584
20	3.01607	2.42275
20.5	2.83667	2.60167
21	2.51229	2.4316
22	2.96214	2.8105
23	2.714	2.3642
24	2.88429	3.19
25	2.45964	2.63225

## Sheet: 2c
IPGTT results
Mouse	BW1	BW2	Glu dose (uL)	0 min	10 min	20 min	30 min	60 min	90 min	120 min
HIF1 KO 1	41.9	41.3	275	229	448	406	441	369	244	218
HIF1 KO 2	37.9	37.1	247	217	418	488	356	298	240	237
HIF1 KO 3	40.2	39.4	263	241	452	471	440	388	309	287
HIF1 KO 4	48.4	47.3	315	260	464	404	413	345	278	251
HIF1 KO 5	46.3	45.5	303	212	394	353	338	305	224	174
HIF1 KO 6	38.5	37.9	253	224	443	415	448	345	328	271
HIF1 KO 7	42.7	41.7	278	247	432	503	489	416	302	169
HIF1 KO 8	47.3	46.3	309	241	396	474	446	452	406	297
HIF1 KO 9	42.2	41.1	274	305	441	458	419	346	292	270
HIF1 KO 10	44.5	43.3	289	261	335	416	439	307	266	215
Average	42.99	42.09		243.7	422.3	438.8	422.9	357.1	288.9	238.9
Mouse	BW1	BW2	Glu dose (uL)	0 min	10 min	20 min	30 min	60 min	90 min	120 min
HIF1 WT 1	48.6	47.4	318	239	432	429	443	330	318	342
HIF1 WT 2	40.9	40.1	267	182	409	317	387	270	274	247
HIF1 WT 3	45.6	44.8	299	207	430	442	349	293	238	236
HIF1 WT 4	47.8	47	313	210	411	417	459	351	325	303
HIF1 WT 5	47.5	46.7	311	218	375	381	309	269	287	279
HIF1 WT 6	42.9	42.2	281	209	379	405	346	351	312	291
HIF1 WT 7	52.2	51.2	341	208	389	345	297	260	239	236
Average	46.5	45.6286		210.429	403.571	390.857	370	303.429	284.714	276.286
ITT results
Mouse	BW1	BW2	Ins dose (uL)	0 min	10 min	20 min	30 min	40 min	50 min	60 min	90 min	120 min
HIF1 KO 1	44	42.8	214	177	234	141	200	186	190	179	207	179
HIF1 KO 2	39.3	38.3	192	180	266	201	125	177	144	176	193	194
HIF1 KO 3	41.5	40.6	203	152	283	233	241	235	227	279	213	183
HIF1 KO 4	50.2	48.6	243	198	215	211	218	174	230	261	233	248
HIF1 KO 5	47.5	46.2	231	164	254	256	261	210	217	236	216	209
HIF1 KO 6	39.1	38.5	193	179	239	196	169	193	162	174	176	146
HIF1 KO 7	43.5	42.4	212	224	184	180	170	141	169	216	224	210
HIF1 KO 8	48.5	47.5	238	182	259	216	172	164	166	197	220	256
HIF1 KO 9	44.4	43	215	199	227	249	182	157	127	178	202	198
HIF1 KO 10	45.3	43.9	220	158	264	252	201	158	152	163	225	214
Average	44.33	43.18		181.3	242.5	213.5	193.9	179.5	178.4	205.9	210.9	203.7
Mouse	BW1	BW2	Ins dose (uL)	0 min	10 min	20 min	30 min	40 min	50 min	60 min	90 min	120 min
HIF1 WT 1	47.4	46.4	232	200	174	180	201	168	193	240	249	250
HIF1 WT 2	40.6	40	200	174	250	180	142	185	201	218	224	214
HIF1 WT 3	45.8	44.7	224	195	272	200	189	199	207	236	187	183
HIF1 WT 4	45.9	45.5	228	170	265	167	156	142	175	185	183	210
HIF1 WT 5	48.4	47.5	238	215	263	162	139	172	185	190	199	250
HIF1 WT 6	43.6	42.5	213	171	236	147	159	149	190	198	234	208
HIF1 WT 7	52.2	51.4	257	225	214	138	166	189	174	226	230	218
Average	46.2714	45.4286		192.857	239.143	167.714	164.571	172	189.286	213.286	215.143	219

## Sheet: 3b
Mouse	[HIF1a]	[Lamin]	[HIF1a]/[Lamin]
HIF1 KO 1	5971.26	13847.7	0.431208
HIF1 KO 2	8038.22	14647	0.548795
HIF1 KO 3	7264.31	17774.2	0.4087
Average			0.462901
HIF1 WT 1	13792.1	14593.8	0.945068
HIF1 WT 2	14389.4	16792.8	0.85688
HIF1 WT 3	11480.7	13835.4	0.829802
HIF1 WT 4	13130.1	15525.1	0.84573
Average			0.86937

## Sheet: 4b
RAW DATA						AVERAGES
Sirius red % threshold						Mouse	Sirius red signal		Mouse	Sirius red signal
HIF1 WT 1 - 1	2.37411		HIF1 KO 1 - 1	0.121435		HIF1 WT 1	1.30253		HIF1 KO 1	0.304161
HIF1 WT 1 - 2	1.0863		HIF1 KO 1 - 2	0.343037		HIF1 WT 2	0.403184		HIF1 KO 2	0.15164
HIF1 WT 1 - 3	1.55843		HIF1 KO 1 - 3	0.628853		HIF1 WT 3	1.36178		HIF1 KO 3	0.20517
HIF1 WT 1 - 4	0.847308		HIF1 KO 1 - 4	0.694911		HIF1 WT 4	0.59833		HIF1 KO 4	0.239084
HIF1 WT 1 - 5	1.35193		HIF1 KO 1 - 5	0.40102		HIF1 WT 5	0.63644		HIF1 KO 5	0.39498
HIF1 WT 1 - 6	1.04958		HIF1 KO 1 - 6	0.273705		HIF1 WT 6	0.804936		HIF1 KO 6	0.152863
HIF1 WT 1 - 7	1.84641		HIF1 KO 1 - 7	0.197951		HIF1 WT 7	1.95112		HIF1 KO 7	0.172181
HIF1 WT 1 - 8	1.11478		HIF1 KO 1 - 8	0.0717163					HIF1 KO 8	0.369427
HIF1 WT 1 - 9	1.17381		HIF1 KO 1 - 9	0.192197					HIF1 KO 9	0.2686
HIF1 WT 1 - 10	0.697676		HIF1 KO 1 - 10	0.186094					HIF1 KO 10	0.361043
HIF1 WT 1 - 11	1.88195		HIF1 KO 1 - 11	0.32053		Average	1.00833		Average	0.261915
HIF1 WT 1 - 12	0.648117		HIF1 KO 1 - 12	0.218487
HIF1 WT 2 - 1	0.334231		HIF1 KO 2 - 1	0.093619
HIF1 WT 2 - 2	0.16772		HIF1 KO 2 - 2	0.240707
HIF1 WT 2 - 3	0.221697		HIF1 KO 2 - 3	0.0829697
HIF1 WT 2 - 4	0.625197		HIF1 KO 2 - 4	0.134436
HIF1 WT 2 - 5	0.773271		HIF1 KO 2 - 5	0.640392
HIF1 WT 2 - 6	0.493717		HIF1 KO 2 - 6	0.102329
HIF1 WT 2 - 7	0.504653		HIF1 KO 2 - 7	0.0601133
HIF1 WT 2 - 8	0.227642		HIF1 KO 2 - 8	0.143369
HIF1 WT 2 - 9	0.212765		HIF1 KO 2 - 9	0.0910759
HIF1 WT 2 - 10	0.197315		HIF1 KO 2 - 10	0.0577609
HIF1 WT 2 - 11	0.648085		HIF1 KO 2 - 11	0.0376383
HIF1 WT 2 - 12	0.431919		HIF1 KO 2 - 12	0.135263
HIF1 WT 3 - 1	2.11674		HIF1 KO 3 - 1	0.203896
HIF1 WT 3 - 2	1.38985		HIF1 KO 3 - 2	0.233046
HIF1 WT 3 - 3	1.20058		HIF1 KO 3 - 3	0.481606
HIF1 WT 3 - 4	1.81996		HIF1 KO 3 - 4	0.267474
HIF1 WT 3 - 5	1.2797		HIF1 KO 3 - 5	0.182533
HIF1 WT 3 - 6	1.19823		HIF1 KO 3 - 6	0.432332
HIF1 WT 3 - 7	2.00357		HIF1 KO 3 - 7	0.343259
HIF1 WT 3 - 8	0.462023		HIF1 KO 3 - 8	0.141843
HIF1 WT 3 - 9	0.438754		HIF1 KO 3 - 9	0.0184695
HIF1 WT 3 - 10	1.03547		HIF1 KO 3 - 10	0.0874201
HIF1 WT 3 - 11	1.84593		HIF1 KO 3 - 11	0.00104904
HIF1 WT 3 - 12	1.55048		HIF1 KO 3 - 12	0.0691096
HIF1 WT 4 - 1	0.540702		HIF1 KO 4 - 1	0.311152
HIF1 WT 4 - 2	0.837135		HIF1 KO 4 - 2	0.117715
HIF1 WT 4 - 3	0.845655		HIF1 KO 4 - 3	0.322088
HIF1 WT 4 - 4	1.01156		HIF1 KO 4 - 4	0.401529
HIF1 WT 4 - 5	0.6073		HIF1 KO 4 - 5	0.189559
HIF1 WT 4 - 6	0.573413		HIF1 KO 4 - 6	0.208569
HIF1 WT 4 - 7	1.09854		HIF1 KO 4 - 7	0.276661
HIF1 WT 4 - 8	0.218232		HIF1 KO 4 - 8	0.166543
HIF1 WT 4 - 9	0.559362		HIF1 KO 4 - 9	0.15475
HIF1 WT 4 - 10	0.219186		HIF1 KO 4 - 10	0.217279
HIF1 WT 4 - 11	0.171407		HIF1 KO 4 - 11	0.0646909
HIF1 WT 4 - 12	0.497468		HIF1 KO 4 - 12	0.438468
HIF1 WT 5 - 1	0.712585		HIF1 KO 5 - 1	0.48097
HIF1 WT 5 - 2	0.314013		HIF1 KO 5 - 2	0.320021
HIF1 WT 5 - 3	0.208028		HIF1 KO 5 - 3	0.512981
HIF1 WT 5 - 4	1.67821		HIF1 KO 5 - 4	0.326061
HIF1 WT 5 - 5	0.4673		HIF1 KO 5 - 5	0.44295
HIF1 WT 5 - 6	0.650088		HIF1 KO 5 - 6	0.409985
HIF1 WT 5 - 7	0.444126		HIF1 KO 5 - 7	0.781218
HIF1 WT 5 - 8	1.29795		HIF1 KO 5 - 8	0.153891
HIF1 WT 5 - 9	0.396887		HIF1 KO 5 - 9	0.0846545
HIF1 WT 5 - 10	0.399144		HIF1 KO 5 - 10	0.198873
HIF1 WT 5 - 11	0.673358		HIF1 KO 5 - 11	0.325108
HIF1 WT 5 - 12	0.395584		HIF1 KO 5 - 12	0.703049
HIF1 WT 6 - 1	0.185839		HIF1 KO 6 - 1	0.317192
HIF1 WT 6 - 2	0.438054		HIF1 KO 6 - 2	0.0960986
HIF1 WT 6 - 3	1.92099		HIF1 KO 6 - 3	0.038592
HIF1 WT 6 - 4	0.556882		HIF1 KO 6 - 4	0.0653585
HIF1 WT 6 - 5	0.988674		HIF1 KO 6 - 5	0.197442
HIF1 WT 6 - 6	0.469939		HIF1 KO 6 - 6	0.388908
HIF1 WT 6 - 7	0.591787		HIF1 KO 6 - 7	0.0875155
HIF1 WT 6 - 8	0.42057		HIF1 KO 6 - 8	0.0372251
HIF1 WT 6 - 9	1.51145		HIF1 KO 6 - 9	0.05277
HIF1 WT 6 - 10	0.536982		HIF1 KO 6 - 10	0.301234
HIF1 WT 6 - 11	0.931931		HIF1 KO 6 - 11	0.0830968
HIF1 WT 6 - 12	1.10614		HIF1 KO 6 - 12	0.168928
HIF1 WT 7 - 1	1.82699		HIF1 KO 7 - 1	0.40652
HIF1 WT 7 - 2	3.97968		HIF1 KO 7 - 2	0.0285467
HIF1 WT 7 - 3	2.5423		HIF1 KO 7 - 3	0.13504
HIF1 WT 7 - 4	1.4636		HIF1 KO 7 - 4	0.257365
HIF1 WT 7 - 5	1.83986		HIF1 KO 7 - 5	0.172297
HIF1 WT 7 - 6	0.725587		HIF1 KO 7 - 6	0.174205
HIF1 WT 7 - 7	2.68637		HIF1 KO 7 - 7	0.0871658
HIF1 WT 7 - 8	1.87362		HIF1 KO 7 - 8	0.0274976
HIF1 WT 7 - 9	1.93596		HIF1 KO 7 - 9	0.0578245
HIF1 WT 7 - 10	1.38982		HIF1 KO 7 - 10	0.326347
HIF1 WT 7 - 11	1.41439		HIF1 KO 7 - 11	0.136598
HIF1 WT 7 - 12	1.73521		HIF1 KO 7 - 12	0.256761
			HIF1 KO 8 - 1	0.265884
			HIF1 KO 8 - 2	0.688203
			HIF1 KO 8 - 3	0.503
			HIF1 KO 8 - 4	0.652122
			HIF1 KO 8 - 5	0.829665
			HIF1 KO 8 - 6	0.169722
			HIF1 KO 8 - 7	0.329876
			HIF1 KO 8 - 8	0.236924
			HIF1 KO 8 - 9	0.196616
			HIF1 KO 8 - 10	0.111008
			HIF1 KO 8 - 11	0.166988
			HIF1 KO 8 - 12	0.283114
			HIF1 KO 9 - 1	0.303364
			HIF1 KO 9 - 2	0.181548
			HIF1 KO 9 - 3	0.431951
			HIF1 KO 9 - 4	0.256602
			HIF1 KO 9 - 5	0.101566
			HIF1 KO 9 - 6	0.0806173
			HIF1 KO 9 - 7	0.145245
			HIF1 KO 9 - 8	0.552018
			HIF1 KO 9 - 9	0.275517
			HIF1 KO 9 - 10	0.187651
			HIF1 KO 9 - 11	0.385189
			HIF1 KO 9 - 12	0.321929
			HIF1 KO 10 - 1	0.30419
			HIF1 KO 10 - 2	0.414658
			HIF1 KO 10 - 3	0.580343
			HIF1 KO 10 - 4	0.0376066
			HIF1 KO 10 - 5	1.25806
			HIF1 KO 10 - 6	0.128269
			HIF1 KO 10 - 7	0.945409
			HIF1 KO 10 - 8	0.124264
			HIF1 KO 10 - 9	0.0832876
			HIF1 KO 10 - 10	0.0793775
			HIF1 KO 10 - 11	0.116412
			HIF1 KO 10 - 12	0.260639

## Sheet: 4c
Mouse	Collagen		Mouse	Collagen
HIF1 WT 1	1.62521		HIF1 KO 1	2.10556
HIF1 WT 2	1.31974		HIF1 KO 2	0.435869
HIF1 WT 3	1.82285		HIF1 KO 3	1.3746
HIF1 WT 4	4.74209		HIF1 KO 4	1.76398
HIF1 WT 5	1.89412		HIF1 KO 5	1.17502
HIF1 WT 6	2.14752		HIF1 KO 6	0.605728
HIF1 WT 7	1.94024		HIF1 KO 7	0.61444
			HIF1 KO 8	1.51509
			HIF1 KO 9	1.24574
			HIF1 KO 10	1.442
Average	2.21311		Average	1.2278

## Sheet: 5
Gene	HIF1 WT - Avg	HIF1 KO - Avg		HIF1 WT - SEM	HIF1 KO - SEM
CD36	1	1.07843		0.225519	0.257807
CPT1A	1	0.558947		0.160885	0.0400418
CPT2	1	0.591923		0.200349	0.0552412
PPARA	1	0.577133		0.13975	0.0575738
SCD1	1	0.710269		0.183035	0.0838599
SREBP1	1	0.591397		0.138972	0.0227375
ACTA2	1	1.68687		0.283583	0.562561
COL1A1	1	0.916849		0.332886	0.239541
COL3A1	1	0.865632		0.157889	0.0639878
COL4A1	1	0.752127		0.119189	0.0844443
COL4A2	1	1.08322		0.106446	0.0943812
COL5A2	1	0.678384		0.217227	0.110146
COL12A1	1	0.829324		0.271753	0.145436
LOX	1	1.37149		0.280928	0.273073
LOXL1	1	0.500532		0.142904	0.0734584
LOXL2	1	1.13372		0.141914	0.441582
LOXL4	1	0.836901		0.413352	0.192973
PLOD2	1	0.607155		0.166138	0.140627
FAS	1	0.74292		0.262436	0.0900343
TGFB1	1	1.04435		0.0723397	0.151196
TNFA	1	0.742978		0.101246	0.115879

## Sheet: S1
Mouse	[HIF2a]	[Actin]	[HIF2a]/[Actin]
HIF1 KO 1	11494.8	13761.8	0.835266
HIF1 KO 2	15304.1	12787.5	1.1968
HIF1 KO 3	11763.1	13976.5	0.841633
Average			0.957901
HIF1 WT 1	18259.9	13244.7	1.37866
HIF1 WT 2	14590.8	13279.3	1.09876
HIF1 WT 3	12922.8	12321.9	1.04876
HIF1 WT 4	16233.7	14136.1	1.14839
Average			1.16864
